# Supplementary material for: Explaining forest productivity using tree functional traits and phylogenetic information: two sides of the same coin over evolutionary scale?
Source: Ecol Evol. 2015 Mar 27;5(9):1774–83. doi: 10.1002/ece3.1456 (PMC4485959; doi:10.1002/ece3.1456)
Supplement: Supplementary file 1 [file ece30005-1774-sd1.zip]

Archive with 6 entries (6 files):
- AppendixA.pdf
- AppendixB.xls
- AppendixD.txt
- matK.nex
- phylo.tre
- rbcL.nex
