# Supplementary material for: Explaining forest productivity using tree functional traits and phylogenetic information: two sides of the same coin over evolutionary scale?
Source: Ecol Evol. 2015 Mar 27;5(9):1774–83. doi: 10.1002/ece3.1456 (PMC4485959; doi:10.1002/ece3.1456)
Supplement: Supplementary file 1 [file ece30005-1774-sd1.zip › AppendixB.xls]

## Sheet: B-1
Appendix B-1	Functional traits used to compute functional diversity (FD) indices. Trait type and transformation (when applicable)are given, as well as sources.
	Note	Subset reprinted from Paquette, A. et C. Messier. 2011. The effect of biodiversity on tree productivity: from temperate to boreal forests. Global Ecology & Biogeography 20: 170-180.
Trait	Code	Unit/Scale	Variable type	Transformation	Sources (see bottom for complete references)	Notes
Average maximum height	maxH	m	continuous		Silvics; Farrar
Wood density	Wd	Specific gravity: g/cm3	continuous		USDA_Wood; Jenkins; Chave	Measured on green wood. Canadian values were used when available.
Seed mass	Sm	mg	continuous	log	Sylvics; USDA_Plant
Shade tolerance	Shade	1 (intolerant) to 5 (tolerant)	continuous		Niinemets; USDA_Plant
Nitrogen content per leaf mass unit	N	%	continuous		GLOPNET; FET	Some values were computed using LMA and area based N content (Nmass = Narea/LMA * 100)
Source code	Complete reference
	Note: All trait values taken from Paquette and Messier
Chave	Chave, J., D. Coomes, S. Jansen, S. L. Lewis, N. G. Swenson, and A. E. Zanne. 2009. Towards a worldwide wood economics spectrum. Ecology Letters 12:351-366.
Farrar	Farrar, J. L. 1996. Les arbres du Canada (Trees in Canada). Fides and The Canadian Forest Service.
GLOPNET	Wright, I. J. et al. 2004. The worldwide leaf economics spectrum. Nature 428:821-827.
FET	Functional Ecology of Trees Database Project. Contact: C. Wirth. Max Planck Institute for Biogeochemistry, Jena, Germany.
Jenkins	Jenkins, J. C., D. C. Chojnacky, L. S. Heath, and R. A. Birdsey. 2004. Comprehensive Database of Diameter-based Biomass Regressions for North American Tree Species. USDA Forest Service, Newtown Square PA, USA.
Niinemets	Niinemets, Ü., and F. Valladares. 2006. Tolerance to shade, drought and waterlogging of temperate, northern hemisphere trees and shrubs. Ecological Monographs 76:521-547.
Silvics	Burns, R. M., and B. H. Honkala, editors. 1990. Silvics of North America. USDA Forest Service, Washington. D.C., USA.
USDA_Plant	USDA NRCS. 2009. The PLANTS Database (http://plants.usda.gov). National Plant Data Center, Baton Rouge, LA, USA.
USDA_Wood	Forest Products Laboratory. 1999. Wood Handbook (Chapter 4): Wood as an engineering material. U.S. Department of Agriculture, Forest Service, Forest Products Laboratory, Madison, WI, USA.

## Sheet: B-2
Appendix B-2	Species names, code, and functional trait values.
	Notes	Subset reprinted from Paquette, A. et C. Messier. 2011. The effect of biodiversity on tree productivity: from temperate to boreal forests. Global Ecology & Biogeography 20: 170-180.
		Only the 49 species present (occurrence > 0) in the dataset (exotics removed) were used for growth analysis.
		12 other species are also found occasionally in Québec (occurrence = 0) and were thus included in the phylogeny for future reference.
		The remaining 4 species in the table (with NA for occurrence and marked with an asterisk) were used only in the phylogeny to increase resolution.
		Three values for N (marked with ~) , all relatively rare species, were computed using means of close relatives and used only to compute FD and CWM index for productivity analysis (to prevent missing value problems) but were removed from trait-phylogeny analyses.
Code	Species name	Occurrence	maxH	Wd	Sm	Shade	N
ABBA	Abies balsamea	7759	25	0.34	7.6	5	1.66
ACNE	Acer negundo	0	20	0.44	34	3.5	2.5
ACNI	Acer nigrum	1	30	0.52	65	3	~1.83
ACPE	Acer pensylvanicum	665	10	0.44	41	3.5	2.22
ACPL	Acer platanoides	0	15	0.51	172	4.2	1.99
ACRU	Acer rubrum	3669	25	0.49	20	3.4	1.91
ACSA	Acer saccharum	3113	35	0.56	65	4.8	1.83
ACSI	Acer saccharinum	21	35	0.44	255	3.6	2.36
ACSP	Acer spicatum	166	5	0.44	20	3.3	2.49
ALCR	Alnus crispa	1	3	0.37	0.35	1.5	2
ALRU	Alnus rugosa	40	5	0.37	0.42	1	2.98
AMSP	Amelanchier spp	29	10	0.66	5.5	3.4	1.82
BEAL	Betula alleghaniensis	3000	25	0.55	1.02	3.2	2.2
BEPA	Betula papyrifera	5763	25	0.48	0.33	1.5	2.31
BEPO	Betula populifolia	209	12	0.45	0.11	1.5	1.79
CABI*	Catalpa bignonioides	NA	NA	NA	NA	NA	NA
CACA	Carpinus caroliniana	7	8	0.58	13	4.6	2.15
CACO	Carya cordiformis	12	25	0.6	2920	2.1	2.6
CAOV	Carya ovata	0	25	0.64	4545	3.4	2.09
COAL	Cornus alternifolia	0	10	0.58	57	2	1.7
COCO	Corylus cornuta	0	3	0.52	826	3	NA
COST	Cornus stolonifera	0	3	0.58	24	1	NA
CRSP	Crataegus spp	2	8	0.62	91	2.1	1.7
EUAM*	Euonymus americanus	NA	NA	NA	NA	NA	NA
FAGR	Fagus grandifolia	1173	25	0.56	286	4.8	2.04
FRAM	Fraxinus americana	314	30	0.55	45	2.5	2.12
FRNI	Fraxinus nigra	513	20	0.45	58	3	2.1
FRPE	Fraxinus pennsylvanica	21	25	0.53	32	3.1	1.8
JUCI	Juglans cinerea	16	25	0.36	15120	1.9	2.6
JUNI	Juglans nigra	0	30	0.51	11340	1.9	2.96
JUVI	Juniperus virginiana	0	15	0.44	9.86	1.28	1.64
LALA	Larix laricina	499	25	0.48	1.6	1	1.36
LITU*	Liriodendron tulipifera	NA	NA	NA	NA	NA	NA
MASP	Malus spp	10	8	0.61	23	2.2	2.34
NEMU	Nemopanthus mucronatus	0	5	NA	NA	2	1.62
OSVI	Ostrya virginiana	655	12	0.63	15	4.6	2.2
PIAB	Picea abies	0	40	0.38	7.1	4.5	1.19
PIBA	Pinus banksiana	1384	20	0.42	3.5	1.4	1.24
PIGL	Picea glauca	3788	25	0.35	2.15	4.2	1.28
PIMA	Picea mariana	6396	20	0.41	1.1	4.1	1.12
PIRE	Pinus resinosa	151	25	0.39	8.7	1.9	1.17
PIRU	Picea rubens	765	25	0.38	3.3	4.4	1.15
PIST	Pinus strobus	736	30	0.36	17	3.2	1.42
PLOC	Platanus occidentalis	0	30	0.46	2.3	2.9	2.04
POBA	Populus balsamifera	190	25	0.37	0.3	1.3	1.95
PODE	Populus deltoides	4	30	0.35	1.3	1.8	2.39
POGR	Populus grandidenta	711	20	0.39	0.18	1.2	2.5
POTR	Populus tremuloides	2790	25	0.37	0.15	1.2	2.16
PRPE	Prunus pensylvanica	1248	12	0.36	32	1	2.4
PRSE	Prunus serotina	248	22	0.47	94	2.5	2.48
PRVI	Prunus virginiana	13	9	0.36	91	2.6	2.8
QUAL	Quercus alba	15	35	0.6	3540	2.9	2.39
QUBI	Quercus bicolor	3	22	0.64	3780	3	~2.33
QUMA	Quercus macrocarpa	19	15	0.58	6050	2.7	2.27
QURU	Quercus rubra	585	25	0.56	3630	2.8	2.06
SASP	Salix spp	426	7	0.36	0.2	1.5	2.5
SOAM	Sorbus americana	338	10	0.42	2.8	2.6	~2.17
THOC	Thuja occidentalis	1274	15	0.3	1.3	3.5	1.02
TIAM	Tilia americana	515	35	0.32	15	4	2.94
TSCA	Tsuga canadensis	619	30	0.4	9.1	4.8	0.99
ULAM	Ulmus americana	244	35	0.46	6.4	3.1	2.07
ULRU	Ulmus rubra	6	25	0.48	11.1	3.3	2.5
ULTH	Ulmus thomasii	5	25	0.57	6.5	3.2	2.3
VICA	Viburnum cassinoides	0	4	NA	16.4	3	2.08
VIPA*	Viola palustris	NA	NA	NA	NA	NA	NA

## Sheet: B-3
Appendix B-3	GenBank reference and species used (when the true species was not available) for the construction of the phylogeny.
	Note	Four species (marked using *) not present in the dataset were added to improve resolution of the phylogeny.
Code	Species	GenBank rbcL	Note	GenBank matK	Note
ABBA	Abies balsamea	AY664855	Abies lasiocarpa (same section Balsamea)	AB029664	Abies lasiocarpa (section Balsamea)
ACNE	Acer negundo	DQ978417		EU749281
ACNI	Acer nigrum	DQ978431		NA
ACPE	Acer pensylvanicum	DQ978406	Acer davidii (same section Macrantha)	NA
ACPL	Acer platanoides	DQ978424		EU749283
ACRU	Acer rubrum	EU676892		EU749286
ACSA	Acer saccharum	EU676899		AY724265
ACSI	Acer saccharinum	EU676896		EU749289
ACSP	Acer spicatum	DQ978434		NA
ALCR	Alnus crispa (viridis)	AY263926	Alnus viridis subsp. sinuata (same subgenus Alnobetula)	AY263914	Alnus viridis subsp. sinuata (same subgenus Alnobetula)
ALRU	Alnus rugosa (incana)	X56618		FJ011818
AMSP	Amelanchier sp.	U06793	Amelanchier alnifolia	DQ860450	Amelanchier bartramiana
BEAL	Betula alleghaniensis	EU676901		AY372015
BEPA	Betula papyrifera	X56617		AY372022
BEPO	Betula populifolia	NA		AY372024
CABI*	Catalpa bignonioides	L11679	Catalpa sp.	NA
CACA	Carpinus caroliniana	X56621		AY212016
CACO	Carya cordiformis	U00436	Carya illinoinensis (same section Apocarya)	NA
CAOV	Carya ovata	AY263931		U92850
COAL	Cornus alternifolia	AF190432		U96889
COCO	Corylus cornuta	X56619		AY212003
COST	Cornus stolonifera (sericea)	AY725857		EU749305
CRSP	Crataegus sp.	U06799	Crataegus columbiana	DQ860458	Crataegus submollis
EUAM*	Euonymus americanus	EU002277		EU002170
FAGR	Fagus grandifolia	AY935745		U92861
FRAM	Fraxinus americana	DQ673301	Fraxinus chinensis	NA
FRNI	Fraxinus nigra	DQ673301	Fraxinus chinensis	NA
FRPE	Fraxinus pennsylvanica	DQ673301	Fraxinus chinensis	NA
JUCI	Juglans cinerea	AY263932	Juglans mandshurica (same section Cardiocaryon)	AF118029
JUNI	Juglans nigra	AF206785		AF118036
JUVI	Juniperus virginiana	AF119182		EU749468
LALA	Larix laricina	AF479878		AF295029
LITU*	Liriodendron tulipifera	X54346		AF123480
MASP	Malus sp.	NA		AM042563	Malus sylvestris
NEMU	Nemopanthus mucronatus	X69747		NA
OSVI	Ostrya virginiana	X5662		AB015460
PIAB	Picea abies	AB019825		AB161012
PIBA	Pinus banksiana (divaricata)	AB063367		AF143427
PIGL	Picea glauca	AY611035		AF133923
PIMA	Picea mariana	AY611036		AF133922
PIRE	Pinus resinosa	AB063384		AB080945
PIRU	Picea rubens	NA		AF133917
PIST	Pinus strobus	AF479880		EF546727
PLOC	Platanus occidentalis	L01943		EU642711
POBA	Populus balsamifera	AJ418826		EU749348
PODE	Populus deltoides	AF133677		EU790702
POGR	Populus grandidenta	EU676959		EU749354
POTR	Populus tremuloides	M58392		EU749355
PRPE	Prunus pensylvanica	U06820	Prunus emarginata (same section Cerasus)	AM503828	Prunus avium (same section Cerasus)
PRSE	Prunus serotina	DQ006123		NA
PRVI	Prunus virginiana	EF590568		AF288118
QUAL	Quercus alba	EU676968		EU749360
QUBI	Quercus bicolor	EU676970	Quercus macrocarpa (same section Quercus)	EU74936	Quercus macrocarpa (same section Quercus)
QUMA	Quercus macrocarpa	EU676970		EU74936
QURU	Quercus rubra	M58391		AY312058
SASP	Salix sp.	AB012785	Salix discolor	EU790693
SOAM	Sorbus americana	NA		DQ860475
THOC	Thuja occidentalis	L12578		AF152214
TIAM	Tilia americana	AF022127		AY321191
TSCA	Tsuga canadensis	AY056581		AF143438
ULAM	Ulmus americana	AF500337		NA
ULRU	Ulmus rubra	D86316	Ulmus parvifolia (same section Ulmus)	AF400591	Ulmus procera (same section Ulmus)
ULTH	Ulmus thomasii	AF500337	Ulmus americana (same section Blepharocarpus)	NA
VICA	Viburnum cassinoides (nudum)	EU677069	Viburnum lentago (same section Lentago)	EU749459	Viburnum lentago (same section Lentago)
VIPA*	Viola palustris	HM850468		HM850937
