# Supplementary material for: Explaining forest productivity using tree functional traits and phylogenetic information: two sides of the same coin over evolutionary scale?
Source: Ecol Evol. 2015 Mar 27;5(9):1774–83. doi: 10.1002/ece3.1456 (PMC4485959; doi:10.1002/ece3.1456)
Supplement: Supplementary file 1 [file ece30005-1774-sd1.zip › matK.nex]

#NEXUS
begin taxa;
	dimensions ntax=65;
	taxlabels
	ABBA
	ACNE
	ACNI
	ACPE
	ACPL
	ACRU
	ACSA
	ACSI
	ACSP
	ALCR
	ALRU
	AMSP
	BEAL
	BEPA
	BEPO
	CABI
	CACA
	CACO
	CAOV
	COAL
	COCO
	COST
	CRSP
	FAGR
	FRAM
	FRNI
	FRPE
	GLTR
	JUCI
	JUNI
	JUVI
	LALA
	LITU
	MASP
	NEMU
	OSVI
	PIAB
	PIBA
	PIGL
	PIMA
	PIRE
	PIRU
	PIST
	PLOC
	POBA
	PODE
	POGR
	POTR
	PRPE
	PRSE
	PRVI
	QUAL
	QUBI
	QUMA
	QURU
	ROPS
	SASP
	SOAM
	THOC
	TIAM
	TSCA
	ULAM
	ULRU
	ULTH
	VICA
;
end;
begin characters;
	dimensions nchar=1042;
	format datatype=dna missing=? gap=-;
	matrix
	ABBA	---------------------------------------------------------------------------------------------------------------------------------------------------------------------------------------------------------TCGTTGTCTCATGGATCTTTCCCTGATCAAACTCATTTTGATCGAAA---GATCAAACATATTAT---CAGAAATTATCGTCGAAA---TTCACTG---AAAAGTATCTGGTCGTTGAAGGATCCTAGAATTCACTATGTTAGATATGCAGAAAGATCTATTATAGCTATAAAGGGTACTCATCTCCTAGTGAAAAAA…
	ACNE	-----CTCTTCTTTACATTTATTGCGATTCTTTCTTCATGAGTATTT------TAATTGGAATAGTCTTATTACTCCAAAGAAATCAAATTCCATTTTTTCAACAAGTAATCCAAGATTTTTCTTGTTCCTATATAATTCTCATGTATATGAATATGAATCAATCTTCTTTTTTCTCCGTAACCAATCTTCTCATTTACGATCAACATTTTCAGGACTCCTTTTTGAGCGAATTTCTTTTTATGGAAA---AGTAGAAGATCTTGT---CCAAGTCTTTGTTAATGA---TTTTCAG---GACAACTTATGGTTGTTCAAGCATCCTATCATGCATTATGTTAGATATCAAGGAAAATCCGTTCTGGCTTCAAAAGATATGCCTCTTCTGATGAATAAA…
	ACNI	NNNNNNNNNNNNNNNNNNNNNNNNNNNNNNNNNNNNNNNNNNNNNNNNNNNNNNNNNNNNNNNNNNNNNNNNNNNNNNNNNNNNNNNNNNNNNNNNNNNNNNNNNNNNNNNNNNNNNNNNNNNNNNNNNNNNNNNNNNNNNNNNNNNNNNNNNNNNNNNNNNNNNNNNNNNNNNNNNNNNNNNNNNNNNNNNNNNNNNNNNNNNNNNNNNNNNNNNNNNNNNNNNNNNNNNNNNNNNNNNNNNNNNNNNNNNNNNNNNNNNNNNNNNNNNNNNNNNNNNNNNNNNNNNNNNNNNNNNNNNNNNNNNNNNNNNNNNNNNNNNNNNNNNNNNNNNNNNNNNNNNNNNNNNNNNNNNNNNNNNNNNNNNNNNNNNNNNNNNNNNNNNNNNNNNNNNNNNNNN…
	ACPE	NNNNNNNNNNNNNNNNNNNNNNNNNNNNNNNNNNNNNNNNNNNNNNNNNNNNNNNNNNNNNNNNNNNNNNNNNNNNNNNNNNNNNNNNNNNNNNNNNNNNNNNNNNNNNNNNNNNNNNNNNNNNNNNNNNNNNNNNNNNNNNNNNNNNNNNNNNNNNNNNNNNNNNNNNNNNNNNNNNNNNNNNNNNNNNNNNNNNNNNNNNNNNNNNNNNNNNNNNNNNNNNNNNNNNNNNNNNNNNNNNNNNNNNNNNNNNNNNNNNNNNNNNNNNNNNNNNNNNNNNNNNNNNNNNNNNNNNNNNNNNNNNNNNNNNNNNNNNNNNNNNNNNNNNNNNNNNNNNNNNNNNNNNNNNNNNNNNNNNNNNNNNNNNNNNNNNNNNNNNNNNNNNNNNNNNNNNNNNNN…
	ACPL	GATGCCTCTTCTTTACATTTATTGCGATTCTTTCTTCATGAGTATTT------TAATTGGAATAGTCTTATTACTCCAAAGAAATCAAATTCCATTTTTTCAACAAGGAATCCAAGATTTTTCTTGTTCCTATATAATTCTCATGTATATGAATATGAATCAATCTTCTTTTTTCTCCGTAACCAATCCTCTCATTTACGATCAACATCTTCAGGACCCCTTTTTGAGCGAATTTCTTTTTATGGAAA---AGTAGAAGATCTTGT---CCAAGTCTTTGTTAATGA---TTTTCAG---GACAACTTATGGTTGTTCAAGCATCCTATCATGCATTATGTTAGATATCAAGGAAAATCCGTTCTGGCTTCAAAAGATATGCCTCTTCTGATGAATAAA…
	ACRU	GATGCCTCTTCTTTACATTTATTGCGATTCTTTCTTCATGAGTATTT------TAATTGTAATAGTCTTATTACTCCAAAGAAATCAAATTCCATTTTTTCAACAAGTAATCCAAGATTTTTCTTGTTCCTATATAATTCTCATGTATATGAATATGAATCAATCTTCTTTTTTCTCCGTAACCAATCTTCTCATTTACGATCAACATCTTCAGGACTCCTTTTTGAGCGAATTTCTTTTTATGGAAA---AGTAGAAGATCTTGT---CCAAGTCTTTGTTAATGA---TTTTCAG---GACAACTTATGGTTGTTCAAGCATCCTATCATGCATTATGTTAGATATCAAGGAAAATCCGTTCTGGCTTCAAAAGATATGCCTCTTCTGATGAATAAA…
	ACSA	GATGCCTCTTCTTTACATTTATTGCGATTCTTTCTTCATGAGTATTT------TAATTTGAATAGTCTTATTACTCCAAAGAAATCAAATTCCATTTTTTCAACAAGTAATCCAAGATTTTTCTTGTTCCTATATAATTCTCATGTATATGAATATGAATCAATCTTCTTTTTTCTCCGTAACCAATCTTCTCATTTACGATCAACATCTTCAGGACTCCTTTTTGAGCGAATTTCTTTTTATGGAAA---AGTAGAAGATCTTGT---CCAAGTCTTTGTTAATGA---TTTTCAG---GACTACTTATGGTTGTTCAAGCATCCTATCATGCATTATGTTAGATATCAAGGAAAATCCGTTCTGGCTTCAAAAGATATGCCTCTTCTGATGAATAAA…
	ACSI	-----CTCTTCTTTACATTTATTGCGATTCTTTCTTCATGAGTATTT------TAATTGTAATAGTCTTATTACTCCAAAGAAATCAAATTCCATTTTTTCAACAAGTAATCCAAGATTTTTCTTGTTCCTATATAATTCTCATGTATATGAATATGAATCAATCTTCTTTTTTCTCCGTAACCAATCTTCTCATTTACGATCAACATCTTCAGGACTCCTTTTTGAGCGAATTTCTTTTTATGGAAA---AGTAGAAGATCTTGT---CCAAGTCTTTGTTAATGA---TTTTCAG---GACAACTTATGGTTGTTCAAGCATCCTATCATGCATTATGTTAGATATCAAGGAAAATCCGTTCTGGCTTCAAAAGATATGCCTCTTCTGATGAATAAA…
	ACSP	---GCCTCTTCTTTACATTTATTGCGATTCTTTCTTCATGAGTATTT------TAATTTGAATAGTCTTATTACTCCAAAGAAATCAAATTCCATTTTTTCAACAAGTAATCCAAGATTTTTCTTGTTCCTATATAATTCTCATGTATATGAATATGAATCAATCTTCTTTTTTCTCCGTAACCAATCTTCTCATTTACGATCAACATCTTCAGGACTCCTTTTTGAGCGAATTTCTTTTTATGGAAA---AGTAGAAGATCTTGT---CCAAGTCTTTGTTAATGA---TTTTCAG---GACAACTTATGGTTGTTCAAGCATCCTATCATGCATTATGTTAGATATCAAGGAAAATCCGTTCTGGCTTCAAAAGATATGCCTCTTCTGATGAATAAA…
	ALCR	GATGCCTCCTCTTTACATTTATTGCGGTTCTTTCTTCATGAGTATTC------TAATGGTAATATTCTTATTATTCTAAATAAATCTATTTCTATTTTTTCAAAAAGTAATTCAAGATTATTATTATTCCTATATAATTCTTATATATGTGAATACGAATCCGTTTTCCTTTTTATCCGTAACCAATCTTCTCATTTACGATTAACATCTTCTGGAGTCCTTTTTGAGCGAATCTATTTACATAGAAA---AATGGAAGATCTTGT---CGAAGTCTTTGTTAATGA---TTTTGGG---GGCATCTTATGCTTCCTCAAGGATCCTTTCATTCATTATGTTAGATATCAAGGAAAATCAATTCTGGCTTCAAAAGATACGCCTCTTCTGATGAATAAA…
	ALRU	----------------ATTTATTACGGTTCTTTCTTCATGAGTATTC------TAATGGTAATATTCTTATTATTCTAAATAAATCTATTTCTATTTTTTCAAAAAGTAATTCAAGATTATTATTATTCCTATATAATTCTTATATATGTGAATACGAATCCGTTTTCCTTTTTATCCGTAACCAATCTTCTCATTTACGATTAACATCTTCTGGAGTCCTTTTTGAACGAATCTATTTACATCGAAA---AATGGAAGATCTTGT---CGAAGTCTTTGTTAATGA---TTTTCGG---GGCATCTTATGCTTCCTCAAGGATCCTTTCATTCATTATGTTAGATATCAAGGAAAATCAATTCTGGCTTCAAAAGATACGCCTCTTCTGATGAATAAA…
	AMSP	GATCCCTCTTCTTTACATTTATTACGACTCTTTCTTCACGAGTATTC------TAATTGGAATAGTCTTATTACTCCAAAAAAA------ATTATTTTTTCAAAAAGTAATCCACGATTATTCTTGCTCCTATATAATTCTCATGTATGTGAATACGAATCCATTTTCCTTTTTCTTCGTAATCAATCTTCTCATTTACGATTAACCTCTTCTGGTATCTTTTTTGAGCGAATCCATTTCTATGAAAA---AAAAAAATATCCTGTAGAAGAAGTCTTCGTTAATGA---TTTTCCGGCCGCCATCTTATGGTTCTTCAAGGATCCTTTTATGCATTATGTTAGATATCAAGGAAAATCTATTCTGTCTTCGAAGGATACCCCTCTTCTGATGAATAAG…
	BEAL	GATGCCTCCTCTTTACATTTATTGCGGTTCTTTCTTCATGAGTATTC------TAATGGTAATATTCTTATTATTCTAAATAAATCTATTTCTATTTTTTCAAAAAGTAATTCAAGATTATTATTATTCCTATATAATTCTTATATATGTGAATACGAATCCGTTTTCCTTTTTCTCCGTAACCAATCTAATCATTTACGATTAACATCTTCTGGAGTCCTTTTTGAGCGAATCTATTTACATAGAAA---AATGGAAGATCTTGT---AGAAGTCTTTGTTAATGA---TTTTCAG---GGCATCCTATGCTTCCTCAAGGATCCTTTCATTCATTATGTTAGATATCAAGGAAAATCAATTCTGGCTTCAAAAGATACGCCTCTTCTGATGAATAAA…
	BEPA	GATGCCTCCTCTTTACATTTATTGCGGTTCTTTCTTCATGAGTATTC------TAATGGTAATATTCTTATTATTCTAAATAAATCTATTTCTATTTTTTCAAAAAGTAATTCAAGATTATTATTATTCCTATATAATTCTTATATATGTGAATACGAATCCGTTTTCCTTTTTCTCCGTAACCAATCTAATCATTTACGATTAACATCTTCTGGAGTCCTTTTTGAGCGAATCTATTTACATAGAAA---AATGGAAGATCTTGT---AGAAGTCTTTGTTAATGA---TTTTCAG---GGCATCCTATGCTTCCTCAAGGATCCTTTCATTCATTATGTTAGATATCAAGGAAAATCAATTCTGGCTTCAAAAGATACGCCTCTTCTGATGAATAAA…
	BEPO	GATGCCTCCTCTTTACATTTATTGCGGTTCTTTCTTCATGAGTATTC------TAATGGTAATATTCTTATTATTCTAAATAAATCTATTTCTATTTTTTCAAAAAGTAATTCAAGATTATTATTATTCCTATATAATTCTTATATATGTGAATACGAATCCGTTTTCCTTTTTCTCCGTAACCAATCTAATCATTTACGATTAACATCTTCTGGAGTCCTTTTTGAGCGAATCTATTTACATAGAAA---AATGGAAGATCTTGT---CGAAGTCTTTGTTAATGA---TTTTCAG---GGCATCCTATGCTTCCTCAAGGATCCTTTCATTCATTATGTTAGATATCAAGGAAAATCAATTCTGGCTTCAAAAGATACGCCTCTTCTGATGAATAAA…
	CABI	NNNNNNNNNNNNNNNNNNNNNNNNNNNNNNNNNNNNNNNNNNNNNNNNNNNNNNNNNNNNNNNNNNNNNNNNNNNNNNNNNNNNNNNNNNNNNNNNNNNNNNNNNNNNNNNNNNNNNNNNNNNNNNNNNNNNNNNNNNNNNNNNNNNNNNNNNNNNNNNNNNNNNNNNNNNNNNNNNNNNNNNNNNNNNNNNNNNNNNNNNNNNNNNNNNNNNNNNNNNNNNNNNNNNNNNNNNNNNNNNNNNNNNNNNNNNNNNNNNNNNNNNNNNNNNNNNNNNNNNNNNNNNNNNNNNNNNNNNNNNNNNNNNNNNNNNNNNNNNNNNNNNNNNNNNNNNNNNNNNNNNNNNNNNNNNNNNNNNNNNNNNNNNNNNNNNNNNNNNNNNNNNNNNNNNNNNNNNNNN…
	CACA	GATGCCTCCTCTTTACATTTATTGCGGTTCTTTCTTCATGAGTATTC------TAATGGTAATATTCTTTTTATTCTAAATAAATCTATTTCTATTTTTTCAAAAAGTAATTTAAGATTATTATTATTCTTATATAATTCTTATATATGTGAATACGAATCCCTTTTCCTTTTTCTCCGTAACCAATCTTCTCATTTACGATTAACATCTTCTGGAGTCCTTTTTGAGCGAATCTATTTACATAGAAA---AATGGGGGATCTTGC---CGAAGTCTTTGTTAATGA---TTTTCGG---GGCATCCTATGCTTCCTCAAGGATCCTTTCATTCATTATGTTAGATATCAAGGAAAATCAATTCTGTCTTCAAAAGATACGCCTCTTCTGATGAATAAA…
	CACO	NNNNNNNNNNNNNNNNNNNNNNNNNNNNNNNNNNNNNNNNNNNNNNNNNNNNNNNNNNNNNNNNNNNNNNNNNNNNNNNNNNNNNNNNNNNNNNNNNNNNNNNNNNNNNNNNNNNNNNNNNNNNNNNNNNNNNNNNNNNNNNNNNNNNNNNNNNNNNNNNNNNNNNNNNNNNNNNNNNNNNNNNNNNNNNNNNNNNNNNNNNNNNNNNNNNNNNNNNNNNNNNNNNNNNNNNNNNNNNNNNNNNNNNNNNNNNNNNNNNNNNNNNNNNNNNNNNNNNNNNNNNNNNNNNNNNNNNNNNNNNNNNNNNNNNNNNNNNNNNNNNNNNNNNNNNNNNNNNNNNNNNNNNNNNNNNNNNNNNNNNNNNNNNNNNNNNNNNNNNNNNNNNNNNNNNNNNNNNNN…
	CAOV	---------------------TTGCGGTTCTTTCTTCATGAGTATTC------TAATTGGAATATTGTTATTATTCCAAATAAAGCTATTTCTTTTTTTTCAAAAAGTCATTCAAGATTATTGTTATTCTTATATAATTCTCATATATGTGAATACGAATCTGTCTTCCTTTTTCTCCGTAAACAATCTTCTCATTTACGATTAACATCTTCTGGAGTCCTTTTTGAGCGAATTTATTTACATAGAAAAATAATAAAACATCTTGT---CGAAGTCTTTGCTAATGA---TTTTCCG---GGCATCCTATGTTTCCTGAAGGATCCTTTCATTCATTATGTTAGATATCAAGGAAAATCAATTCTGGCTTCAAAAGATACGCCTCTTCTGATGAATAAA…
	COAL	GATGCTTCTTCTTTGCATTTATTACGGTTCTTTCTACACGAGTATCGTAATCATAATTGGAATAATCTTATTACTCCAAAGAAACCCAGTTCCTCTTTTTCAAAAAGAAATCAAAGATTATTCTTGTTCCTATATAATTCTCATGTATGTGAATATGAATCCATTTTTTTATTTTTCCGTAACCAATCTTCTCACTTACGATCAACATCTTCTGGAGCCCTTCTTGAACGAATCTATTTCTATGGAAA---AATAGAACATCGTGT---AGAAGCCTTTGCTAAGTA---TTTGAAT---CTTAGCCTATGGCTGTTCAAGGATCCTTTCATACATTATATTAGGTATCAAGGAAAATCACTTCTGGCTGCAAAGGGGACGTCTCTTTTGATGAATAAA…
	COCO	GATGCCTCCTCTTTACATTTATTGCGGTTCTTTCTTCATGAGTATTC------TAATGGTAATATTCTTTTTATTCTAAATAAATCTATTTCTTTTTTTTCAAAAAGTAATTCAAGATTATTATTATTCCTATATAATTCTTATATATGTGAATACGAATCCCTTTTCCTTTTTCTCCGTAACCAATCTTCTCATTTACGATTAACATCTTCTGGAGTCCTTTTTGAGCGAATCTATTTACATAGAAA---AATGGAGGATCTTGC---CGAAGTCTTTGTTAATGA---TTTTCGG---GGCATCCTATGCTTCCTCAAGGATCCTTTCATTCATTATGTTAGATATCAAGGAAAATCAATTCTGTCTTCAAAAGATACGCCTCTTCTGATGAATAAA…
	COST	GATGCTTCTTCTTTGCATTTATTACGGTTCTTTCTACACGAGTATCGTAATCGTAATTGGAATAATCTTAGTACTCCAAAGAAACCCAGTTCCTCTTTTTCAAAAAGAAATAAAAGATTATTCTTGTTCCTATATAATTCTCATGTATGTGAATACGAATCCATTTTTTTCTTTTTCCGTAACCAATCTTCTCACTTACGATCAACATCTTTTGGAGCCCTTCTTGAACGAATCTATTTCTATGGAAA---AATAGAACATCGTGT---AGAAGTCTTTGCTAAGGA---TTTTCAT---GTTAGCCTATGGTTGTTCAAGGATCCTTTCATACATTATGTTAGGTATCAAGGAAAATCACTTCTGGCTGCAAAGGGGACGTCTCTTTTGATGAATAAA…
	CRSP	GATCCCTCTTCTTTACATTTATTACGATTCTTTCTTCACGAGTATTA------TAATTGGAATAGTCTTATTACTCCAAAAAAA------ATTATTTTTTCAAAAAGTAATCCACGATTATTCTTGCTCCTATATAATTCTCATGTATGTGAATACGAATCCATTTTACTTTTTCTTCGTAATCAATCTTCTCATTTACGATTAACCTCTTCTGGTATCTTTTTTGAGCGAATCCATTTCTATGAAAA---AAAAAAATATCCTGTAGAAGAAGTCTTCGTTAATGA---TTTTCCGGCCGCCATCTTATGGTTCTTCAAGGATCCTTTTATGCATTATGTTAGATATCAAGGAAAATCTATTCTGTCTTCGAAGGATACCCCTCTTCTGATGAATAAG…
	FAGR	---------------------TTGCGGTTCTTTCTTCATCAGTATTC------TAATTGGAATATTCTTATTATTATAACTAAATCTATTTCTATTTTTTCAAAAAGTAATCCAAGATTCTTTTTATTCCTATATAATTCTCATATATGTCAATACGAATCCATCTTCCTTTTTCTCGGTAACCAATCTTCTCATTTACGATTAATATCTTCTGGAGTCCTTTTTGAACGACTCTATTTACATAAAAA---AATAGAACATTTTGC---CGAAGTCTTTGCTAATGA---TTTTCCG---GTCATACCATGCTTCCTCAAGGATCCTTTCATGCATTATGTTAGATATCAAGGAAAATCAATTTTGGCTTCCAAAGATACGCCTCTTCTGATGAATAAA…
	FRAM	GATGCCTCTTCTTTGCATTTATTACGATTCTTTCTTCACGAGTATTG------TAATTGGAATAGTCTTATTACTCCAAAGAAAGCCAGTTCTTCTTTTTCAAAAAAGAATCAAAGATTATTCTTCTTTTTATATAATTCTCATGTATGTGAATACGAATCTATTTTCGTCTTTCTACGTAACCAATCTTCTCATTTCCGATCAACATCTTCTGGAGCTCTTCTTGAACGAATATATTTCTATGGAAA---AATAGAACGTCTTGT---AGACGTCTTTGTTAAGGA---TTTTCAG---ACCAATCTATGCTTGTTCAAGGATCCTTTCATGCATTATGTTAGGTATCAAGGAAAATCAATTCTGGCTTCAAAAGGGACGCCTCTTTTGATGAATAAA…
	FRNI	-------CTTCTTTGCATTTATTACGATTCTTTCTTCACGAGTATTG------TAATTGGAATAGTCTTATTACTCCAAAGAAAGCCAGTTCTTCTTTTTCAAAAAAGAATCAAAGATTATTCTTCTTTTTATATAATTCTCATGTATGTGAATACGAATCTATTTTCGTCTTTCTACGTAACCAATCTTCTCATTTCCGATCAACATCTTCTGGAGCTCTTCTTGAACGAATATATTTCTATGGAAA---AATAGAACGTCTTGT---AGACGTCTTTGTTAAGGA---TTTTCAG---ACCAATCTATGCTTGTTCAAGGATCCTTTCATGCATTATGTTAGGTATCAAGGAAAATCAATTCTGGCTTCAAAAGGGACGCCTCTTTTGATGAATAAA…
	FRPE	GATGCCTCTTCTTTGCATTTATTACGATTCTTTCTTCACGAGTATTG------TAATTGGAATAGTCTTATTACTCCAAAGAAAGCCAGTTCTTCTTTTTCAAAAAAGAATCAAAGATTATTCTTCTTTTTATATAATTCTCATGTATGTGAATACGAATCTATTTTCGTCTTTCTACGTAACCAATCTTCTCATTTCCGATCAACATCTTCTGGAGCTCTTCTTGAACGAATATATTTCTATGGAAA---AATAGAACGTCTTGT---AGACGTCTTTGTTAAGGA---TTTTCAG---ACCAATCTATGCTTGTTCAAGGATCCTTTCATGCATTATGTTAGGTATCAAGGAAAATCAATTCTGGCTTCAAAAGGGACGCCTCTTTTGATGAATAAA…
	GLTR	GATGCCTCTTCTTTTCATTTATTAAGACTCTTTCTTTATGAGTATTG------TAATTGGAATAGTCTTATTACTCCAAAAAAATGGATTTCTACTTTTTCAAAAAGTAATCCAAGATTATTCTTGTTCCTATATAATTTTTATGTATGTGAATATGAATCTATCCTTATTTTTCTCCGTAACAAATCTTCTTATTTACGATTAACATCTTCTGGAGTCCTTTTTGAGCGAATATATTTCTATGCAAA---AATAGAACATCGTGT---AGAAGTCTTTGATAAGGA---TTTTCCG---TCTACCCTATGGTTCTTCAAGGACCCTTTCATTCATTATGTTAGATATCAAGGAAAATCCATTCTGTCTTCAAAGAATACGCCATTTTTTATGAATAAA…
	JUCI	GATGCCTCCTCTTTGCATTTATTGCGGTTCTTTCTTCATGAGTATTC------GAATTGGAATATTGTTATTATTCCAAATAAAGCTATTTCTTTTTTTTCAAAAAGTAATTCAAGATTATTGTTATTCTTATATAATTCTCATATATGTGAATACGAATCTGTCTTCCTTTTTCTCCGTAAACAATCTTCTCATTTACGATTAACATCTTCTGGAGTCCTTTTTGAGCGAATTTATTTACATAGAAAAATAATAAAACATCTTGT---CGAAGTCTTTGCTAATGA---TTTTCCG---GGCATCCTATGTTTCCTGAAGGATCCTTTCATTCATTATGTTAGATATCAAGGAAAATCAATTCTGGCTTCAAAAGATACGCCTCTTCTGATGAATAAA…
	JUNI	GAAGCCTCTTCTTTGCATTTATTGCGGTTCTTTCTTCATGAGTATTC------GAATTGGAATATTGTTATTATTCCAAATAAAGCTATTTCTTTTTTTTCAAAAAGTAATTCAAGATTATTGTTATTCTTATATAATTCTCATATATGTGAATACGAATCTGTCTTACTTTTTCTCCGTAAACAATCTTCTCATTTACGATTAACATCTTCTGGAGTCCTTTTTGAGCGAATTTATTTACATAGAAAAATAATAAAACATCTTGT---CGAAGTCTTTGCTAATGA---TTTTCCG---GGCATCCTATGTTTCCTGAAGGATCCTTTCATTCATTATGTTAGATATCAAGGAAAATCAATTCTGGCTTCAAAAGATACGCCTCTTCTGATGAATAAA…
	JUVI	GATACTCCTTCTTTGCATTTATTACGATGGATTCTCCATGAAT------------GTAGTTTTAGTCGAGAAAATTTGCAGAAATC----TCTGATTACACAGGGAGAAAAT--ACGTTCTCCCTGTTCCTTTGGAATTTTTATGTGTATGAATGCGAATCGTTTTTAATTCCTCTTATTAAACGATTTTTTAATTCACAACCATTGTTATATGAATCTTTTCCGGATCGAACTCATTTTGAGAAAAA---GATCAAAGATATTGT---TCTATTTCCTCCTCAAAAAATTTCAACA---AAAAAGATCTGGTTGTTGAAGAATTCTTTCATCCATTATGTGAGATATGGAGAAAGATCCCTTATAGCTCTAAAGGGTACGCATCTTCAAGTGAAAAAA…
	LALA	GATGCTCCCTCCTTGCACCCATTACGATCTGTTCTCTATGAAT------------ATCGAAATAGTCCAGAGAATTTACAAAGATCGATTATTGTCGCCCCAAGAGTGAATACGAGATTTTTCCTATTCCTGTGGAATCATTATGTCTATGAATGCGAATCCATTTTAGTTCCCCTTCTTAAACGATCCTCTCATTTACGATCGTTGTCTCATGGATCTTTCCCTGAGCGAACTCATTTTGATCGAAA---GATCAAACATATTAT---CATATTTTCTCGTCGAAA---TTCACTG---AAAAGGATCTGGTCGTTGAAGGATCCTAACATTCACTATTTTAGATATGGAGAAAGATCTATTATAGCTATAAAGGGTACTCATCTCCTAGTGAAAAAA…
	LITU	GATGCCCCCTCTTTGCATTTATTGCGATTCTTTCTCCACGAGTATCG------TAATTCGAATAGTCTCATTACTCCAAAGAAATCCATTTCTCTTTTGAAAAAAGAGAATCAAAGATTCTTCTTGTTCCTATATAATTCTCATGTATATGAATGTGAATCCGTATTAGTGTTTCTCCGTAAACAATCTTCTCATTTACGATCAACATCCTCTGGAACTTTTCTTGAGCGAACACATTTCTATGGAAA---AATAGAACATCTTGT---AGTAGTGCTTCGTAATGA---TTTTCAG---AAAACCCTATGGTTGTTCAAGGACCCTTTCATGCATTATGTCAGATATCAAGGAAAATACATTCTAGCTTCAAAGGGGACTCATCTTCTGATGAAGAAA…
	MASP	GATCCCTCTTCTTTACATTTATTACGACTCTTTCTTCACGAGTATTC------TAATTGGAATAGTCTTATTACTCCAAAAAAA------ATTATTTTTTCAAAAAGTAATCCACGATTATTCTTGCTCCTATATAATTCTCATGTATGTGAATACGAATCCATTTTACTTTTTCTTCGTAATCAATCTTCTCATTTACGATTAACCTCTTCTGGTATCTTTTTTGAGCGAATACATTTCTATGAAAA---AAAAAAAGATCCTGTAGAAGAAGTCTTCGTTAATGA---TTTTCCGGCCGCCATCTTATGGTTCTTCAAGGATCCTTTTATGCATTATGTTAGATATCAAGGAAAATCTATTCTGTCTTCGAAGGATACCCCTCTTCTGATGAATAAG…
	NEMU	NNNNNNNNNNNNNNNNNNNNNNNNNNNNNNNNNNNNNNNNNNNNNNNNNNNNNNNNNNNNNNNNNNNNNNNNNNNNNNNNNNNNNNNNNNNNNNNNNNNNNNNNNNNNNNNNNNNNNNNNNNNNNNNNNNNNNNNNNNNNNNNNNNNNNNNNNNNNNNNNNNNNNNNNNNNNNNNNNNNNNNNNNNNNNNNNNNNNNNNNNNNNNNNNNNNNNNNNNNNNNNNNNNNNNNNNNNNNNNNNNNNNNNNNNNNNNNNNNNNNNNNNNNNNNNNNNNNNNNNNNNNNNNNNNNNNNNNNNNNNNNNNNNNNNNNNNNNNNNNNNNNNNNNNNNNNNNNNNNNNNNNNNNNNNNNNNNNNNNNNNNNNNNNNNNNNNNNNNNNNNNNNNNNNNNNNNNNNNNN…
	OSVI	-----CTCCTCTTTACATTTATTGCGGTTCTTTTTTCATGAGTATTC------TAATGGTAATATTCTTTTTATTCTAAATAAATCTATTTCTATTTTTTCAAAAAGTAATTCAAGATTATTATTATTCCTATATAATTCTTATATATGTGAATACGAATCCCTTTTCCTTTTTCTCCGTAACCAATCTTCTCATTTACGATTAACATCTTCTGGAGTCCTTTTTGAGCGAATCTATTTACATAGAAA---AATGGGGGATCTTGC---CGAAGTCTTTGTTAATGA---TTTTCGG---GGCATCCTATGCTTCCTCAAGGATCCCTTCATTCATTATGTTAGATATCAAGGAAAATCAATTCTGTCTTCAAAAGATACGCCTCTTCTGATGAATAAA…
	PIAB	GATGCTCCCTCCTTGCACCCATTACGATCTATTCTCTATGAAT------------ATCGAAATAGTTCAGAGAGTTTACAAAGATCGATTATTGTCGTCCCGAAAGTAAATACGAGATTCTTCCTGTTCCTGTGGAATAATTATGTCTATGAATGCGAATCCATTTTAGTTTCCCTTCTTAAACGATCCTCTCATTCACGATCGTTATCTCATGGGTCTTTCCCTCAGCGAACTCATTTTCATCGAAA---AATAAAAAATATTTT---TCTATTTTCTCGTCGAAA---TTCATTT---CAAAGTATCTGGTCGTTGAAGGATCCTAACATTCACTATGTTAGATATGGAGAAAGATCTATTATAGCTATAAAGGGTACTCATCTCCTAGTGAAAAAA…
	PIBA	GATGCTCCCTCCTTGCACCCATTACGATCTGTTCTCTATGAAT------------ATAGAAATAGTACAGAGAATTTACAAAGATCAATTATTGTCGTCCCAAGAGTAAATACGAGATTCTTCCTGTTCCTGTGGAATTATTATGTCTGTGAATGCGAATCCATTTTATTTTCCCGTCTTAAACGATCCTCTCATTCACGATCGTTGTCTCATGGATCTTTCCCTCAGCGAACTCATTTTCATCGAAA---GATAAAACATATTAT---CATATTTTCTCGTCGAAA---TTCACTG---AAAAGTATCTGGTCGTTGAAGGATCCTAAAATTCACTATGTTAGATATGGCGAAAGACCTATTATAGCTATAAAGGGTGCTCATCTCCTAGTTAAAAAA…
	PIGL	GATGCTCCCTCCTTGCACCCATTACGATCTATTCTCTATGAAT------------ATCGAAATAGTTCAGAGAGTTTACAAAGATCGATTATTGTCGTCCCGAAAGTAAATACGAGATTCTTCCTGTTCCTGTGGAATAATTATGTCTATGAATGCGAATCCATTTTAGTTTCCCTTCTTAAACGATCCTCTCATTCACGATCGTTATCTCATGGGTCTTTCCCTCAGCGAACTCATTTTCATCGAAA---AATAAAAAATATTTT---TCTATTTTCTCGTCGAAA---TTCATTT---CAAAGTATCTGGTCGTTGAAGGATCCTAACATTCACTATGTTAGATATGGAGAAAGATCTATTATAGCTATAAAGGGTACTAATCTCCTAGTGAAAAAA…
	PIMA	GATGCTCCCTCCTTGCACCCATTACGATCTATTCTCTATGAAT------------ATCGAAATAGTTCAGAGAGTTTACAAAGATCGATTATTGTCGTCCCGAAAGTAAATACGAGATTCTTCCTGTTCCTGTGGAATAATTATGTCTATGAATGCGAATCCATTTTAGTTTCCCTTCTTAAACGATCCTCTCATTCACGATCGTTATCTCATGGGTCTTTCCCTCAGCGAACTCATTTTCATCGAAA---AATAAAAAATATTTT---TCTATTTTCTCGTCGAAA---TTCATTT---CAAAGTATCTGGTCGTTGAAGGATCCTAACATTCACTATGTTAGATATGGAGAAAGATCTATTATAGCTATAAAGGGTACTCATCTCCTAGTGAAAAAA…
	PIRE	GATGCTCCCTCCTTGCACCCATTACGATCTGTTCTCTATGACT------------ATAGAAATAGTCCAGAGAATTTACAAAGATCAATTATTGTCGTCCCAAGAGTAAATACGAGATTCTTCCTGTTCCTGTTGAATTATTATGTCTGTGAATGCGAATCCATTTTATTTTCCCGTCTTAAACGATCCTCTCATTCACGATCGTTGTCTCATGGATCTTTCCCTCAGCGAACTCATTTTCATCGAAA---GATAAAACATATTAT---CATTTTTTCTCGTCGAAA---TTCACTG---AAAAGTATCTGGTCGTTGAAGGATCCTAAAATTCACTATGTTAGATATGGCGAAAGACCTATTATAGCTATAAAGGGTGATGATCTCCTAGTTAAAAAA…
	PIRU	GATGCTCCCTCCTTGCACCCATTACGATCTATTCTCTATGAAT------------ATCGAAATAGTTCAGAGAGTTTACAAAGATCGATTATTGTCGTCCCGAAAGTAAATACGAGATTCTTCCTGTTCCTGTGGAATAATTATGTCTATGAATGCGAATCCATTTTAGTTTCCCTTCTTAAACGATCCTCTCATTCACGATCGTTATCTCATGGGTCTTTCCCTCAGCGAACTCATTTTCATCGAAA---AATAAAAAATATTTT---TCTATTTTCTCGTCGAAA---TTCATTT---CAAAGTATCTGGTCGTTGAAGGATCCTAACATTCACTATGTTAGATATGGAGAAAGATCTATTATAGCTATAAAGGGTACTCATCTCCTAGTGAAAAAA…
	PIST	GATGCTCCCTCCTTGCACCCATTACGCTCTGTTCTCTATGAAT------------ATCGAAATAGTCCAGAGAATTTACAAAGATCAATTATTGTCGTCCCAAGAGTAAATACGAGATTCTTCCTGTTCCTGTGGAATTATTATGTCTATGAATGCGAATCCATTTTCTTTTCCCTTCTTAAACGATCCTCTCATTCACGATCGTTGTCTCATAGACCTTTCCCTCAGCGAACTCATTTTCATCGAAA---GATAAAACATATTAT---CATATTTTCTCGTCGAAA---TTCACTG---AAAAGTATCTGGTTGTTGAAGGATCCTAAAATTAACTATGTTAGATATGGTGAAAGATCTATTATAGCTATAAAAGGTACTCATCTCCTAGTGAAAAAA…
	PLOC	GATGCCCCTTCTTTGCATTTATTGCGACTCTTTCTCCACGAATATCG------TAATTGGACTAGTCTTATTACTCCAAAGAAATCCATTTCCATTTTTTCAAAAGAGAATCAAAGATTCTTTTTGTTCCTATATAATTTTCATATATGTGAATGCGAATCCATATTCGTTTTTCTCCGTAAACAATCTTCTCATTTACGATCAACATCTTTTAGAGCCCTTCTTGAGCGAACACATTTCTATGGAAA---AATGGAACATTTTGT---AGTAGTGTTTCGTAATAA---TTTTCAA---ACCATCCTATGGTTAGTTAAGGATCCTTTCATGCATTATGTCAGATATCAAGGAAAATCCTTTTTGGCTTCAAAGGGGACTCCTCTTTTAATGAATAAA…
	POBA	GATCCCTCCTCTTTGCATTTATTACGACTCTTTCTTCACGAGTATTG------GAATTTGAACAGTCTTATTATTCCAAAGAAATCTATTTCCTTTTTTGTAAAAAAGAATCAAAGATTCTTCTTGTTCTTATATAATTCTCATGTATATGAATACGAGTCCGTTTTCTTTTTTCTTTGTAAGCAATCCTTTCATTTCCGATTAACATTTTATCAGGTCTTTCTTGAGCGAATATATTTCTATGGAAA---AATAGAACATTTTGT---AGAAGTCTTTACTAAGGA---TTGGGGG---GACAGCCTATGCTTGCTCAAGGATCCTTTCATACATTATATTAGATATCAAGGAAAATCCATTTTTGTCTCAAAGGATACGCCTCTTCTGATGAAAAAA…
	PODE	GATCCCTCCTCTTTGCATTTATTACGACTCTTTCTTCACGAGTATTG------GAATTTGAACAGTCTTATTATTCCAAAGAAATCTATTTCCTTTTTTGTAAAAAAGAATCAAAGATTCTTCTTGTTCTTATATAATTCTCATGTATATGAATACGAGTCCGTTTTCTTTTTTCTTTGTAAGCAATCCTTTCATTTCCGATTAACATTTTATCAGGTCTTTCTTGAGCGAATATATTTCTATGGAAA---AATAGAACATTTTGT---AGAAGTCTTTACTAAGGA---TTGGGGG---GACAGCCTATGCTTGCTCAAGGATCCTTTCATACATTATATTAGATATCAAGGAAAATCCATTTTTGTCTCAAAGGATACGCCTCTTCTGATGAAAAAA…
	POGR	GATCCCTCCTCTTTGCATTTATTACGACTCTTTCTTCACGAGTATTG------GAATTTGAACAGTCTTATTATTCCAAAGAAATCTATTTCCTTTTTTGTAAAAAAGAATCAAAGATTCTTCTTGTTCTTATATAATTCTCATGTATATGAATACGAGTCCGTTTTCTTTTTTCTTTGTAAGCAATCCTTTCATTTCCGATTAACATTTTATCAGGTCTTTCTTGAGCGAATATATTTCTATGGAAA---AATAGAACATTTTGT---AGAAGTCTTTACTAAGGA---TTGGGGG---GACAGCCTATGCTTGCTCAAGGATCCTTTCATACATTATATTCGATATCAAGGAAAATCCATTTTTGTCTCAAAGGATACGCCTCTTCTGATGAAAAAA…
	POTR	GATCCCTCCTCTTTGCATTTATTACGACTCTTTCTTCACGAGTATTG------GAATTTGAACAGTCTTATTATTCCAAAGAAATCTATTTCCTTTTTTGTAAAAAAGAATCAAAGATTCTTCTTGTTCTTATATAATTCTCATGTATATGAATACGAGTCCGTTTTCTTTTTTCTTTGTAAGCAATCCTTTCATTTCCGATTAACATTTTATCAGGTCTTTCTTGAGCGAATATATTTCTATGGAAA---AATAGAACATTTTGT---AGAAGTCTTTACTAAGGA---TTGGGGG---GAGAGCCTATGCTTGCTCAAGGATCCTTTCATACATTATATTAGATATCAAGGAAAATCCATTTTTGTCTCAAAGGATACGCCTCTTCTGATGAAAAAA…
	PRPE	------------------------------------------------------------------------------------------TTTTTTTTTTCAAAAAGTAATCCACGATTATTCTTGCTCCTATATAATTCTCATGTATGTGAATACGAATTCATCTTACTTTTTCTTCGTAATCAATCTTCTCATTTACAATTAATCTCTTCTGGGATCTTTTTTGAGCGAATACATTTCTATGAAAA---AATAAAATATCCTGTAGAAGAAGTCTTTGCTAATGA---TTTTCCGGCCGCCATCTTATGGTTCTTCAAGGATCCTTTTATGCATTATGTTAGATATCAAGGAAAATCAATTCTGGCTTCGAAGGATACCCCTCTTTTGATGAATAAG…
	PRSE	GACGCCTCTTCTTTGCATTTATTACGACTCTTTCTTCACGAGTATTA------TAATTGGAATAGTCTTATTACTTCAAATAATTTTTTTTTTTTTTTTTCAAAAAGTAATCTACGATTATTCTTGCTCCTATATAATTCTCATGTATGTGAATACGAATTCATCTTACTTTTTCTTCGTAATCAATCTTCTCATTTACAATTAATCTCTTCTGGGATCTTTTTTGAGCGAATACATTTCTATGAAAA---AATTAAATATCCTGTAGAAGAAGTCTTTGCTAATGA---TTTTCCGGCCGCCATCTTATGGTTCTTCAAGGATCCTTTTATGCATTATGTTAGATATCAAGGAAAATCAATTCTGGCTTCGAAGGATACCCCTCTTTTGATGAATAAG…
	PRVI	GACGCCTCTTCTTTGCATTTATTACGACTCTTTCTTCACGAGTATTA------TAATTGGAATAGTCTTATTACTTCAAA------TATTTTTTTTTTTTCAAAAAGTAATCCACGATTATTCTTGCTCCTATATAATTCTCATGTATGTGAATACGAATTCATCTTACTTTTTCTTCGTAATCAATCTTCTCATTTACAATTAATCTCTTCTGGGATCTTTTTTGAGCGAATACATTTCTATGAAAA---AATAAAATATCCTGTAGAAGAAGTCTTTGCTAATGA---TTTTCCGGCCGCCATCTTATGGTTCTTCAAGGATCCTTTTATGCATTATGTTAGATATCAAGGAAAATCAATTCTGGCTTCGAAGGATACCCCTCTTTTGATGAATAAG…
	QUAL	-----TTCTTATTTGCATTTATTGCGGTTCTTTCTTCATGAGTATTC------TAATTGTAACAGTCTTATTATTACAAATAAATCTATTTCCATTTTTTCAAAAAGTAATCCGAGATTCTTTTTATTCCTATATAATTCTTATATATGTGAATATGAATCCATCTTCCTTTTTCTCCGTAACCAATCTTCTCATTTACGATTAACATCTTCTGGAGTCCTTTTTGAACGACTCTGTTTCTATAGAAA---AATAGAACATTTTGC---CGAAGTCTTTGCTAATGA---TTTTCCG---GTCATCCCATGCTTTCTCAAGGATCCTTTCATGCATTATGTTAGATATCAAGGAAAATCAATTCTGGCTTCCAAAGACACACCTCTTCTAATGAATAAA…
	QUBI	--------TTATTTGCATTTATTGCGGTTCTTTCTTCATGAGTATTC------TAATTGTAACAGTCTTATTATTACAAATAAATCTATTTCCATTTTTTCAAAAAGTAATCCGAGATTCTTTTTATTCCTATATAATTCTTATATATGTGAATATGAATCCATCTTCCTTTTTCTCCGTAACCAATCTTCTCATTTACGATTAACATCTTCTGGAGTCTTTTTTGAACGACTCTGTTTCTATAGAAA---AATAGAACATTTTGC---CGAAGTCTTTGCTAATGA---TTTTCCG---GTCATCCCATGCTTTCTCAAGGATCCTTTCATGCATTATGTTAGATATCAAGGAAAATCAATTCTGGCTTCCAAAGACACACCTCTTCTAATGAATAAA…
	QUMA	--------TTATTTGCATTTATTGCGGTTCTTTCTTCATGAGTATTC------TAATTGTAACAGTCTTATTATTACAAATAAATCTATTTCCATTTTTTCAAAAAGTAATCCGAGATTCTTTTTATTCCTATATAATTCTTATATATGTGAATATGAATCCATCTTCCTTTTTCTCCGTAACCAATCTTCTCATTTACGATTAACATCTTCTGGAGTCTTTTTTGAACGACTCTGTTTCTATAGAAA---AATAGAACATTTTGC---CGAAGTCTTTGCTAATGA---TTTTCCG---GTCATCCCATGCTTTCTCAAGGATCCTTTCATGCATTATGTTAGATATCAAGGAAAATCAATTCTGGCTTCCAAAGACACACCTCTTCTAATGAATAAA…
	QURU	GATGCTTCTTATTTGCATTTATTGCGGTTCTTTCTTCATGAGTATTC------TAATTGTAACAGTCTTATTATTACAAATAAATCTATTTCCATTTTTTCAAAAAGTAATCCGAGATTCTTTTTATTCCTATATAATTCTTATATATGTGAATACGAATCCATCTTCCTTTTTCTCCGTAACCAACCTTCTCATTTACGATTAACATCTTCTGGAGTCCTTTTTGAACGACTCTGTTTATATAGAAA---AATAGAACATTTTGC---CGAAGTCTTTTCTAATGA---TTTTCCG---GTCATCCCATGCTTTCTCAAGGATCCTTTCATGCATTATGTTAGATATCAAGGAAAATCAATTCTGGCTTCCAAAGACACACCTCTTCTAATGAATAAA…
	ROPS	GATGTCCCTTTCTTTCATTTATTAAGATTGTTTCTTTATGATTATTG------TAATTCGAATAGTCTTATTACTCCTAAAAAATGGATTTCGACTTTTTCAAAAAGTAATCCAAGATTTTTCTTCTTTCTATATAATTTTTATGTATGTGAATATGAATCTATCTTCTATTTTCTACGTAACAAATCCTCTCATTTACGATTAAAATCTTTTAGTGTTTTTTTTGAGCGAATCTTTTTCTATGCAAA---AAGAAAACATCTTGT---AGAAGTCGTTGCTAAGGA---TTTTTTG---TCTACCTTAACATTCTTCAAGGATCCTTTCATTCATTATGTTAGATATCAAGGAAAATCCATTCTGGCTTCAAAGAATGCGCCTCTTTTAATGAATAAA…
	SASP	GATCCCTCCTCTTTGCATTTATTACGACTCTTTCTTCACGAGTATTG------GAATTTGAACAGTCGTATTAGTCCAAAGAAATCTATTTCTTTTTTTGCAAAAAAGACTCCAAGATTCTTCTTGTTCTTATATAATTCTCATGTATATGAATACGAGTCCGTTTTCTTTTTTCTTTGTAATCAATCCTTTCATTTCCGATTAACATTTTCTCAGGTCTTTCTTGAGCGAATATATTTCTATGGAAA---AATAGAACATTTTGT---AGAAGTCTTTACTAAGGA---TTGGGGG---GACAGCCTCCGCTTGCTCAAGGATCCTTTCATACATTATATTAGATATCAAGGAAAATCCATTTTTGTCTCAAAGGATACGCCTCTTCTGATGAAAAAA…
	SOAM	GATCCCTCTTCTTTACATTTATTACGACTCTTTCTTCACGAGTATTA------TAATTGGAATAGTCTTATTACTCCAAAAAAA------ATTATTTTTTCAAAAAGTAATCCCAGATTATTCTTGCTCCTATATAATTCTCATGTATGTGAATACGAATCCATTTTACTTTTTCTTCGTAATCAATCTTCTCATTTACGATTAACCTCTTCTGGTATCTTTTTTGAGCGAATACATTTCTATGAAAA---AAAAAAATATCCTGTAGAAGAAGTCTTCGTTAATGA---TTTTCCGGCCGCCATCTTATGGTTCTTCAAGGATCCTTTTATGCATTATGTTAGATATCAAGGAAAATCTATTCTGTCTTCGAAGGATACCCCTCTTCTGATGAATAAG…
	THOC	GATGTTCCTTCTTTGCATTTATTACGATTGATTCTCCATGAATGGAA------AAATAGTTTTAGTCAAGAAAATTTGGAGAAA---GTTCTGATTACACAGAGGGGAAATACGAGGTTCTCCCTGTTCCTTTGGAATTCTTATGTGTATGAATGCGAATCGTTTTTAATTCCTCTTATTAAACGATTTTTTAATCCACAATCATTGTTATATGGATCTTTTCCCGATCGAACTCATTTTGAGAAAAA---GATAAAAGATATTGT---TATATTTCCTCTTCAGAAAATTTCACCA---AAAANGATCTGGTTGTTGAAGGATTCTTTCATCCATTATGTGAGATATGGAGAAAGATCCCTTATAGCTCTAAAGGGTACGCACCTTCAAGTGAAAAAA…
	TIAM	GATGCTTCTTCTTTGCATTTATTACGGTTCTCTCTCTACGAGTATTG------TAATTTGAAGAGTTTTATTACTCCAAAGAAATCTATTTCGATTTTT---------AATCCAAGATTATTCTTGTTCCTATATAATTCTCATGTATGTGAATACGAATCCATTTTCCTTTTTCTCCGTAACCAATCTTCTCATTTACGATCAACATCTTCTGGAGTCTTTCTTGAACGAATTTATTTCTATGGAAA---AATAGAGTATCTTGT---AGAAGTCTTTTATAATGA---TTTTCAG---AACAACCTATGGTTGTTCAAAGACCCTTTCATACATTTTATTAGGTATCAAGGAAAGGCAATTCTGGCCTCAAAAGATACGTCTCTTCTGATGAATAAG…
	TSCA	GATGCTCCCTCCTTGCACCCATTACGATCTGTTCTCTATAAAT------------ATCGAAATAGTCCAGAGAATTTGAAAAGATCGATTATTGTCGTTCCGAGAGTAAATACAAGATTCTTGCTGTTCCTGTGGAATAATTATGTTTATGAATGCGAATCCATTTTAGTTCCCCTTCTTAAACGATCTTTTCATCCACGATCGTCGTCTTATGGATCTTTCCCTGAGCGAACTCATTTTCATCGAAA---AGTAAAACATATTAT---CAGAAATTTTCGTCGAAA---TTCACTG---AAAAGTATCTGGTCGTTGAAGGATCCTAAAATTCACTATGTTAGATATGGAGAAAGACCTATTATAGCTATAAGGGGTACTCATCTCCTAGTGAAAAAA…
	ULAM	GATGCCTCTTCGTTGCATTTATTACGTCTTTTTCTTCACGATTATTA------TAATTGGAATAGTCTTATTATTTCAAATAAATCTATTTCTATTTTTTTAAAAAATAATTCGAGATTCTTTTTATTCCTATATAATTCTCATGTTTGTGAATATGAATCCATCTTACTTTTTATCCGTAACCAATCTTGTCATTTACGATTAACATCTTCTGGGAGCTTTTTTGAGCGAATATATTTCTATGANAA---AATAAAGCATCCTAGAAAAGAAGTCTTTTCTAACGA---TTTTCCG---GCTATCCCATTGTTCTTCCAGGATCCTTTCATGCATTATGTTAGATATCAAGGAAAATCCATTCTGGTTTCAAAAGATACGCCTCTTTTGATGAATAAA…
	ULRU	GATGCCTCTTCGTTGCATTTATTACGTCTTTTTCTTCACGATTATTA------TAATTGGAATAGTCTTATTATTTCAAATAAATCTATTTCTATTTTTTTTAAAAGTAATTCGAGATTCTTTTTATTCCTATATAATTCTCATGTTTGTGAATATGAATCCATCTTACTTTTTATCCGTAACCAATCTTGTCATTTACGATTAACATCTTCTGGGAGCTTTTTTGAGCGAATATATTTCTATGAAAA---AATAAAGCATCCTATAGAAGAAGTCTTTTCTAACGA---TTTTCCG---GCTATCCCATTGTTCTTCCAGGATCCTTTCATGCATTATGTTAGATATCAAGGAAAATCCATTCTGGTTTCAAAAGATACGCCTCTTTTGATGAATAAA…
	ULTH	GATGCCTCTTCGTTGCATTTATTACGTCTTTTTCTTCACGATTATTA------TAATTGGAATAGTCTTATTATTTCAAATAAATCTATTTCTATTTTTTTAAAAAATAATTCGAGATTCTTTTTATTCCTATATAATTCTCATGTTTGTGAATATGAATCCATCTTACTTTTTATCCGTAACCAATCTTGTCATTTACGATTAACATCTTCTGGGAGCTTTTTTGAGCGAATATATTTCTATGANAA---AATAAAGCATCCTAGAAAAGAAGTCTTTTCTAACGA---TTTTCCG---GCTATCCCATTGTTCTTCCAGGATCCTTTCATGCATTATGTTAGATATCAAGGAAAATCCATTCTGGTTTCAAAAGATACGCCTCTTTTGATGAATAAA…
	VICA	--------------------------------------CGGGTATCA------TAATTGGAATAGTCTTATTACTCCAAAGAAAGCCAGTTATTCTTTTTCAAAAAGAAATCAAAGATTATTCTTTTTCCTATATAATTTTCATGTATGTGAATACGAATCCATCTTCGTCTTTCTCCGTAACCATTCTTCTCATTTACGATCAACATCTTCTGGAACCTTTCTTGAACGAATATATTTCTATGGAAA---AATCGAACATCTTGT---CGAAGTCTTTGCTAAGGC---TTTTCAG---GCCAATCTATGGTTGTTCAAGGATCTTTTCATGCATTATGTTAGGTATCAAGGAAAATCTATTCTTGCTTCAAAAGGGACGTTTCTTTTAATGAATAAA…
;
end;
