# Supplementary material for: Explaining forest productivity using tree functional traits and phylogenetic information: two sides of the same coin over evolutionary scale?
Source: Ecol Evol. 2015 Mar 27;5(9):1774–83. doi: 10.1002/ece3.1456 (PMC4485959; doi:10.1002/ece3.1456)
Supplement: Supplementary file 1 [file ece30005-1774-sd1.zip › phylo.tre]

#NEXUS
Begin taxa;
	Dimensions ntax=65;
	Taxlabels
		ABBA
		ACNE
		ACNI
		ACPE
		ACPL
		ACRU
		ACSA
		ACSI
		ACSP
		ALCR
		ALRU
		AMSP
		BEAL
		BEPA
		BEPO
		CABI
		CACA
		CACO
		CAOV
		COAL
		COCO
		COST
		CRSP
		EUAM
		FAGR
		FRAM
		FRNI
		FRPE
		JUCI
		JUNI
		JUVI
		LALA
		LITU
		MASP
		NEMU
		OSVI
		PIAB
		PIBA
		PIGL
		PIMA
		PIRE
		PIRU
		PIST
		PLOC
		POBA
		PODE
		POGR
		POTR
		PRPE
		PRSE
		PRVI
		QUAL
		QUBI
		QUMA
		QURU
		SASP
		SOAM
		THOC
		TIAM
		TSCA
		ULAM
		ULRU
		ULTH
		VICA
		VIPA
		;
End;
Begin trees;
	Translate
		1 ABBA,
		2 ACNE,
		3 ACNI,
		4 ACPE,
		5 ACPL,
		6 ACRU,
		7 ACSA,
		8 ACSI,
		9 ACSP,
		10 ALCR,
		11 ALRU,
		12 AMSP,
		13 BEAL,
		14 BEPA,
		15 BEPO,
		16 CABI,
		17 CACA,
		18 CACO,
		19 CAOV,
		20 COAL,
		21 COCO,
		22 COST,
		23 CRSP,
		24 EUAM,
		25 FAGR,
		26 FRAM,
		27 FRNI,
		28 FRPE,
		29 JUCI,
		30 JUNI,
		31 JUVI,
		32 LALA,
		33 LITU,
		34 MASP,
		35 NEMU,
		36 OSVI,
		37 PIAB,
		38 PIBA,
		39 PIGL,
		40 PIMA,
		41 PIRE,
		42 PIRU,
		43 PIST,
		44 PLOC,
		45 POBA,
		46 PODE,
		47 POGR,
		48 POTR,
		49 PRPE,
		50 PRSE,
		51 PRVI,
		52 QUAL,
		53 QUBI,
		54 QUMA,
		55 QURU,
		56 SASP,
		57 SOAM,
		58 THOC,
		59 TIAM,
		60 TSCA,
		61 ULAM,
		62 ULRU,
		63 ULTH,
		64 VICA,
		65 VIPA
		;
tree TREE1 = [&R] ((33[&rate_range={0.24526793117364581,1.4194146268945125},height_95%_HPD={0.0,3.660960423701454E-14},length_range={0.05921357250217,0.1394918627504},height_median=9.395262345890387E-15,length_95%_HPD={0.06767719508078,0.1058589491053},height=1.1111378483974477E-14,rate=0.6674395211795247,height_range={0.0,1.3000711618360583E-13},rate_median=0.6572538570660271,length=0.0858297070…
End;
